# Supplementary material for: Annexin/S100A Protein Family Regulation through p14ARF-p53 Activation: A Role in Cell Survival and Predicting Treatment Outcomes in Breast Cancer
Source: PLoS One. 2017 Jan 9;12(1):e0169925. doi: 10.1371/journal.pone.0169925 (PMC5222396; doi:10.1371/journal.pone.0169925)
Supplement: S1 Table — (XLSX) [file pone.0169925.s001.xlsx]

## Sheet: ab_proteins
S1 Table. SILAC LC-MS/MS analysis of the annexin family and S100A associated proteins.
Protein id	a Peptide Counts (all)	a Protein Names	a Peptides	a Sequence Coverage [%]	a Mol. Weight [kDa]	a Ratio M/L Normalized	a Ratio M/L Count	a Ratio H/L Normalized	a Ratio H/L Count	a Ratio H/M Normalized	a Ratio H/M Count	a Reverse	a Contaminant
IPI00008714	6	Annexin A9;Annexin XXXI;Annexin-31;Annexin-9;Pemphaxin	6	20.3	38.363	1.2229	10	2.0134	10	1.5034	10
IPI00218442	14;14;14;14;14;14	Calcium pump 3;Sarcoplasmic/endoplasmic reticulum calcium ATPase 3;Putative uncharacterized protein ATP2A3;cDNA FLJ77199, highly similar to Homo sapiens ATPase, Ca++ transporting, ubiquitous (ATP2A3), transcript variant 6, mRNA	14	18.6	114.87	1.5515	30	1.5935	30	1.0665	30
IPI00221226	19;19;15	67 kDa calelectrin;Annexin A6;Annexin VI;Annexin-6;Calphobindin-II;Chromobindin-20;Lipocortin VI;p68;p70;Protein III;cDNA FLJ75116, highly similar to Homo sapiens annexin A6, transcript variant 1, mRNA;cDNA FLJ53638, highly similar to Annexin A6;cDNA FLJ53686, highly similar to Annexin A6;Annexin A6, isoform CRA_c;Putative uncharacterized protein ANXA6;cDNA FLJ26567 fis, clone LNF05260, highly si…	19	31.1	75.872	1.9065	44	1.7752	44	0.99777	44
IPI00183695	3	Calpactin I light chain;Calpactin-1 light chain;Cellular ligand of annexin II;p10 protein;p11;Protein S100-A10;S100 calcium-binding protein A10;S100A10 protein	3	32	11.203	1.4243	6	1.9426	6	1.3183	6
IPI00418169	35;35;25;25;19;18;6;3	Annexin A2;Annexin II;Annexin-2;Calpactin I heavy chain;Calpactin-1 heavy chain;Chromobindin-8;Lipocortin II;p36;Placental anticoagulant protein IV;Protein I;Annexin A2 pseudogene 2;Lipocortin II pseudogene;Putative annexin A2-like protein;cDNA FLJ34687 fis, clone MESAN2000620, highly similar to Annexin A2;cDNA FLJ59138, highly similar to Annexin A2	35	71.7	40.411	1.4706	112	1.9884	112	1.3659	112
IPI00025084	3	Calcium-activated neutral proteinase small subunit;Calcium-dependent protease small subunit;Calcium-dependent protease small subunit 1;Calpain regulatory subunit;Calpain small subunit 1	3	19	28.315	1.1449	8	1.655	8	1.1947	8
IPI00016179	4	Protein S100-A13;S100 calcium-binding protein A13	4	28.6	11.471	1.6407	12	1.5781	12	0.95281	12
IPI00013895	9	Calgizzarin;Metastatic lymph node gene 70 protein;Protein S100-A11;Protein S100-C;S100 calcium-binding protein A11;cDNA, FLJ92471, highly similar to Homo sapiens S100 calcium binding protein A11 (calgizzarin) (S100A11), mRNA	9	63.8	11.74	1.4092	31	1.5928	31	1.1841	31
IPI00218918	14;10;7;6	Annexin A1;Annexin I;Annexin-1;Calpactin II;Calpactin-2;Chromobindin-9;Lipocortin I;p35;Phospholipase A2 inhibitory protein;ANXA1 protein;Annexin A1, isoform CRA_a;cDNA FLJ51887, highly similar to Annexin A1	14	49.7	38.714	1.6299	24	1.793	24	1.0945	24
IPI00793199	7;6	Annexin A4;ANXA4 protein;cDNA, FLJ96576, Homo sapiens annexin A4 (ANXA4), mRNA;Proliferation-inducing protein 28;Putative uncharacterized protein ANXA4;35-beta calcimedin;Annexin IV;Annexin-4;Carbohydrate-binding protein p33/p41;Chromobindin-4;Endonexin I;Lipocortin IV;P32.5;Placental anticoagulant protein II;PP4-X;Protein II;cDNA FLJ52218, highly similar to Annexin A4;cDNA FLJ51794, highly simil…	7	24.9	36.085	1.6268	16	1.8416	16	1.1891	16
IPI00011285	2;1	Calcium-activated neutral proteinase 1;Calpain mu-type;Calpain-1 catalytic subunit;Calpain-1 large subunit;Cell proliferation-inducing gene 30 protein;Micromolar-calpain;cDNA, FLJ96627, highly similar to Homo sapiens calpain 1, (mu/I) large subunit (CAPN1), mRNA;Putative uncharacterized protein CAPN1;cDNA FLJ53224, highly similar to Calpain-1 catalytic subunit (EC 3.4.22.52)	2	4.5	81.889	0.73867	2	1.1557	2	1.3695	2
IPI00010214	4	Protein S100-A14;S100 calcium-binding protein A14	4	46.2	11.662	0.99712	10	1.0652	10	1.0376	10
IPI00021695	5;5;5;5;5;5;2;2;2;2;2;2;2;2;2;2;2;2;2;2;2;2;2;2;2;2;2;2	Plasma membrane calcium ATPase isoform 1;Plasma membrane calcium pump isoform 1;Plasma membrane calcium-transporting ATPase 1;Plasma membrane calcium-ATPase isoform 1b;PMCA1kb;Plasma membrane calcium ATPase 1 isoform 1a variant;ATP2B1 protein	5	6.8	138.75	1.3956	10	1.4579	11	1.0671	11
IPI00002460	5;5;5	Annexin A7;Annexin VII;Annexin-7;Synexin;cDNA, FLJ92798, highly similar to Homo sapiens annexin A7 (ANXA7), transcript variant 2, mRNA;cDNA, FLJ93494, highly similar to Homo sapiens annexin A7 (ANXA7), transcript variant 1, mRNA;Annexin VII isoform 1 variant;cDNA FLJ54149, highly similar to Annexin A7;cDNA FLJ54191, highly similar to Annexin A7;cDNA FLJ55060, highly similar to Annexin A7	5	12.3	52.739	1.1269	7	1.2026	7	1.0191	7
IPI00329801	10;10	Anchorin CII;Annexin A5;Annexin V;Annexin-5;Calphobindin I;Endonexin II;Lipocortin V;Placental anticoagulant protein 4;Placental anticoagulant protein I;Thromboplastin inhibitor;Vascular anticoagulant-alpha;cDNA FLJ52002, highly similar to Annexin A5	10	34.1	35.936	1.0719	23	1.0783	23	1.0423	23
IPI00395627	6;4;4;3;2;2	Calcyclin-binding protein;S100A6-binding protein;Siah-interacting protein;Calcyclin binding protein;Calcyclin binding protein, isoform CRA_a;cDNA, FLJ93790, Homo sapiens Siah-interacting protein (SIP), mRNA;Growth-inhibiting gene 5 protein;cDNA FLJ36106 fis, clone TESTI2021531, highly similar to Calcyclin-binding protein;cDNA FLJ57914, moderately similar to Calcyclin-binding protein	6	33.8	26.21	0.76107	5	0.81384	5	0.96843	5
IPI00304409	1	Calcium-regulated heat stable protein 1;Calcium-regulated heat-stable protein of 24 kDa	1	16.3	15.892	0.50314	2	0.65604	2	1.1718	2
