# Supplementary material for: Annexin/S100A Protein Family Regulation through p14ARF-p53 Activation: A Role in Cell Survival and Predicting Treatment Outcomes in Breast Cancer
Source: PLoS One. 2017 Jan 9;12(1):e0169925. doi: 10.1371/journal.pone.0169925 (PMC5222396; doi:10.1371/journal.pone.0169925)
Supplement: S2 Table — (XLSX) [file pone.0169925.s002.xlsx]

## Sheet: Sheet1
S2 Table. The gene description, function and processes of the p53-p21-annexin/S100A interactome.
GENE DESCRIPTION	GENE FUNCTION	GENE NAME	GENE PROCESS
annexin A1	calcium ion binding [GO:0005509]; calcium-dependent phospholipid binding [GO:0005544]; phospholipase A2 inhibitor activity [GO:0019834]; phospholipase inhibitor activity [GO:0004859]; protein binding, bridging [GO:0030674]; receptor binding [GO:0005102]; structural molecule activity [GO:0005198]	ANXA1	anti-apoptosis [GO:0006916]; arachidonic acid secretion [GO:0050482]; cell cycle [GO:0007049]; cell motility [GO:0006928]; cell surface receptor linked signal transduction [GO:0007166]; inflammatory response [GO:0006954]; keratinocyte differentiation [GO:0030216]; lipid metabolic process [GO:0006629]; peptide cross-linking [GO:0018149]; regulation of cell proliferation [GO:0042127]
annexin A2	calcium ion binding [GO:0005509]; calcium-dependent phospholipid binding [GO:0005544]; cytoskeletal protein binding [GO:0008092]; phospholipase inhibitor activity [GO:0004859]	ANXA2	skeletal development [GO:0001501]
annexin A6	calcium ion binding [GO:0005509]; calcium-dependent phospholipid binding [GO:0005544]; protein binding [GO:0005515]	ANXA6	null
annexin A9	acetylcholine receptor activity [GO:0015464]; calcium ion binding [GO:0005509]; calcium-dependent phospholipid binding [GO:0005544]; phosphatidylserine binding [GO:0001786]; protein homodimerization activity [GO:0042803]	ANXA9	cell-cell adhesion [GO:0016337]
annexin A11	calcium ion binding [GO:0005509]; calcium-dependent phospholipid binding [GO:0005544]; protein binding [GO:0005515]	ANXA11	immune response [GO:0006955]
annexin A5	calcium ion binding [GO:0005509]; calcium-dependent phospholipid binding [GO:0005544]; phospholipase inhibitor activity [GO:0004859]; protein binding [GO:0005515]	ANXA5	anti-apoptosis [GO:0006916]; blood coagulation [GO:0007596]; negative regulation of coagulation [GO:0050819]; signal transduction [GO:0007165]
annexin A7	calcium ion binding [GO:0005509]; calcium-dependent phospholipid binding [GO:0005544]; voltage-gated calcium channel activity [GO:0005245]	ANXA7	null
APEX nuclease (multifunctional DNA repair enzyme) 1	3'-5' exonuclease activity [GO:0008408]; DNA binding [GO:0003677]; DNA-(apurinic or apyrimidinic site) lyase activity [GO:0003906]; endodeoxyribonuclease activity [GO:0004520]; lyase activity [GO:0016829]; magnesium ion binding [GO:0000287]; oxidoreductase activity [GO:0016491]; phosphodiesterase I activity [GO:0004528]; protein binding [GO:0005515]; ribonuclease H activity [GO:0004523]; transcri…	APEX1	base-excision repair [GO:0006284]; regulation of cell redox homeostasis [GO:0030503]; regulation of DNA binding [GO:0051101]; transcription from RNA polymerase II promoter [GO:0006366]
cyclin A2	protein binding [GO:0005515]	CCNA2	cell cycle [GO:0007049]; cell division [GO:0051301]; mitosis [GO:0007067]; mitotic cell cycle G2/M transition DNA damage checkpoint [GO:0007095]; positive regulation of transcription [GO:0045941]; regulation of cyclin-dependent protein kinase activity [GO:0000079]
cyclin H	kinase activity [GO:0016301]; protein binding [GO:0005515]	CCNH	cell cycle [GO:0007049]; DNA repair [GO:0006281]; positive regulation of transcription from RNA polymerase II promoter [GO:0045944]; regulation of cyclin-dependent protein kinase activity [GO:0000079]; regulation of transcription, DNA-dependent [GO:0006355]; transcription [GO:0006350]
cell division cycle 2, G1 to S and G2 to M	ATP binding [GO:0005524]; cyclin-dependent protein kinase activity [GO:0004693]; nucleotide binding [GO:0000166]; protein binding [GO:0005515]; RNA polymerase subunit kinase activity [GO:0008353]; transferase activity [GO:0016740]	CDC2	anti-apoptosis [GO:0006916]; cell cycle [GO:0007049]; cell division [GO:0051301]; mitosis [GO:0007067]; protein amino acid phosphorylation [GO:0006468]; traversing start control point of mitotic cell cycle [GO:0007089]
cyclin-dependent kinase 2	ATP binding [GO:0005524]; cyclin-dependent protein kinase activity [GO:0004693]; histone kinase activity [GO:0035173]; identical protein binding [GO:0042802]; nucleotide binding [GO:0000166]; protein serine/threonine kinase activity [GO:0004674]; transferase activity [GO:0016740]	CDK2	cell cycle [GO:0007049]; cell division [GO:0051301]; G2/M transition of mitotic cell cycle [GO:0000086]; mitosis [GO:0007067]; positive regulation of cell proliferation [GO:0008284]; protein amino acid phosphorylation [GO:0006468]; regulation of DNA replication [GO:0006275]; traversing start control point of mitotic cell cycle [GO:0007089]
cyclin-dependent kinase 7	androgen receptor binding [GO:0050681]; ATP binding [GO:0005524]; cyclin-dependent protein kinase activity [GO:0004693]; nucleotide binding [GO:0000166]; protein C-terminus binding [GO:0008022]; RNA polymerase subunit kinase activity [GO:0008353]; transcription coactivator activity [GO:0003713]; transferase activity [GO:0016740]	CDK7	androgen receptor signaling pathway [GO:0030521]; cell cycle [GO:0007049]; cell division [GO:0051301]; cell proliferation [GO:0008283]; DNA repair [GO:0006281]; positive regulation of transcription from RNA polymerase II promoter [GO:0045944]; protein amino acid phosphorylation [GO:0006468]; regulation of cyclin-dependent protein kinase activity [GO:0000079]; transcription [GO:0006350]; transcrip…
cyclin-dependent kinase inhibitor 1A (p21, Cip1)	cyclin binding [GO:0030332]; cyclin-dependent protein kinase inhibitor activity [GO:0004861]; kinase activity [GO:0016301]; metal ion binding [GO:0046872]; protein kinase activity [GO:0004672]; zinc ion binding [GO:0008270]	CDKN1A	cell cycle [GO:0007049]; cell cycle arrest [GO:0007050]; cellular response to extracellular stimulus [GO:0031668]; G1/S transition of mitotic cell cycle [GO:0000082]; G2/M transition of mitotic cell cycle [GO:0000086]; induction of apoptosis by intracellular signals [GO:0008629]; negative regulation of apoptosis [GO:0043066]; negative regulation of cell growth [GO:0030308]; negative regulation of…
CHK1 checkpoint homolog (S. pombe)	ATP binding [GO:0005524]; nucleotide binding [GO:0000166]; protein binding [GO:0005515]; protein kinase binding [GO:0019901]; protein serine/threonine kinase activity [GO:0004674]; transferase activity [GO:0016740]	CHEK1	cell cycle [GO:0007049]; DNA damage checkpoint [GO:0000077]; DNA repair [GO:0006281]; G2/M transition of mitotic cell cycle [GO:0000086]; gamete generation [GO:0007276]; meiotic recombination [GO:0007131]; negative regulation of cell proliferation [GO:0008285]; protein amino acid phosphorylation [GO:0006468]; regulation of cyclin-dependent protein kinase activity [GO:0000079]
COP9 constitutive photomorphogenic homolog subunit 6 (Arabidopsis)	protein binding [GO:0005515]	COPS6	null
complement component (3d/Epstein Barr virus) receptor 2	complement receptor activity [GO:0004875]; protein homodimerization activity [GO:0042803]; receptor activity [GO:0004872]	CR2	complement activation, classical pathway [GO:0006958]; innate immune response [GO:0045087]
glyceraldehyde-3-phosphate dehydrogenase	binding [GO:0005488]; catalytic activity [GO:0003824]; glyceraldehyde-3-phosphate dehydrogenase (phosphorylating) activity [GO:0004365]; NAD binding [GO:0051287]; oxidoreductase activity [GO:0016491]; protein binding [GO:0005515]	GAPDH	glucose metabolic process [GO:0006006]; glycolysis [GO:0006096]; metabolic process [GO:0008152]
CREB binding protein (Rubinstein-Taybi syndrome)	acetyltransferase activity [GO:0016407]; histone acetyltransferase activity [GO:0004402]; metal ion binding [GO:0046872]; MyoD binding [GO:0051577]; protein binding [GO:0005515]; signal transducer activity [GO:0004871]; transcription coactivator activity [GO:0003713]; transcription factor activity [GO:0003700]; transferase activity [GO:0016740]; zinc ion binding [GO:0008270]	CREBBP	histone acetylation [GO:0016573]; homeostatic process [GO:0042592]; N-terminal peptidyl-lysine acetylation [GO:0018076]; positive regulation of transcription [GO:0045941]; protein complex assembly [GO:0006461]; regulation of transcription, DNA-dependent [GO:0006355]; response to hypoxia [GO:0001666]; signal transduction [GO:0007165]
casein kinase 2, alpha 1 polypeptide	ATP binding [GO:0005524]; nucleotide binding [GO:0000166]; protein kinase CK2 activity [GO:0004682]; protein N-terminus binding [GO:0047485]; protein serine/threonine kinase activity [GO:0004674]; transferase activity [GO:0016740]	CSNK2A1	protein amino acid phosphorylation [GO:0006468]; signal transduction [GO:0007165]; Wnt receptor signaling pathway [GO:0016055]
casein kinase 2, beta polypeptide	identical protein binding [GO:0042802]; kinase activity [GO:0016301]; protein kinase CK2 activity [GO:0004682]; protein kinase CK2 regulator activity [GO:0008605]	CSNK2B	signal transduction [GO:0007165]; Wnt receptor signaling pathway [GO:0016055]
cathepsin B	cathepsin B activity [GO:0004213]; cysteine-type endopeptidase activity [GO:0004197]; kininogen binding [GO:0030984]	CTSB	proteolysis [GO:0006508]; regulation of apoptosis [GO:0042981]; regulation of catalytic activity [GO:0050790]; response to wounding [GO:0009611]
DEAD (Asp-Glu-Ala-Asp) box polypeptide 5	ATP binding [GO:0005524]; ATP-dependent helicase activity [GO:0008026]; hydrolase activity [GO:0016787]; nucleotide binding [GO:0000166]; protein binding [GO:0005515]; RNA binding [GO:0003723]; RNA helicase activity [GO:0003724]	DDX5	cell growth [GO:0016049]; mRNA processing [GO:0006397]; RNA splicing [GO:0008380]
dysferlin, limb girdle muscular dystrophy 2B (autosomal recessive)	null	DYSF	muscle contraction [GO:0006936]
E2F transcription factor 1	protein binding [GO:0005515]; transcription activator activity [GO:0016563]; transcription corepressor activity [GO:0003714]; transcription factor activity [GO:0003700]	E2F1	apoptosis [GO:0006915]; cell cycle [GO:0007049]; cell proliferation [GO:0008283]; forebrain development [GO:0030900]; G1 phase of mitotic cell cycle [GO:0000080]; negative regulation of transcription from RNA polymerase II promoter [GO:0000122]; positive regulation of transcription from RNA polymerase II promoter [GO:0045944]; regulation of transcription, DNA-dependent [GO:0006355]; transcription…
E2F transcription factor 4, p107/p130-binding	protein binding [GO:0005515]; transcription factor activity [GO:0003700]	E2F4	blood circulation [GO:0008015]; cell cycle [GO:0007049]; cell volume homeostasis [GO:0006884]; G1/S-specific transcription in mitotic cell cycle [GO:0000083]; organ morphogenesis [GO:0009887]; regulation of cell proliferation [GO:0042127]; regulation of cell size [GO:0008361]; regulation of transcription, DNA-dependent [GO:0006355]; transcription [GO:0006350]
E1A binding protein p300	acetyltransferase activity [GO:0016407]; histone acetyltransferase activity [GO:0004402]; metal ion binding [GO:0046872]; peroxisome proliferator activated receptor binding [GO:0042975]; protein C-terminus binding [GO:0008022]; transcription coactivator activity [GO:0003713]; transcription factor activity [GO:0003700]; transferase activity [GO:0016740]; zinc ion binding [GO:0008270]	EP300	apoptosis [GO:0006915]; cell cycle [GO:0007049]; heart development [GO:0007507]; histone acetylation [GO:0016573]; homeostatic process [GO:0042592]; lung development [GO:0030324]; N-terminal peptidyl-lysine acetylation [GO:0018076]; nervous system development [GO:0007399]; organ morphogenesis [GO:0009887]; positive regulation of transcription factor activity [GO:0051091]; positive regulation of t…
forkhead box O3	protein kinase binding [GO:0019901]; sequence-specific DNA binding [GO:0043565]; transcription activator activity [GO:0016563]; transcription factor activity [GO:0003700]	FOXO3	apoptosis [GO:0006915]; positive regulation of erythrocyte differentiation [GO:0045648]; positive regulation of transcription from RNA polymerase II promoter [GO:0045944]; regulation of transcription, DNA-dependent [GO:0006355]; transcription [GO:0006350]
histone deacetylase 1	enzyme binding [GO:0019899]; histone deacetylase activity [GO:0004407]; hydrolase activity [GO:0016787]; identical protein binding [GO:0042802]; transcription factor activity [GO:0003700]; transcription factor binding [GO:0008134]	HDAC1	anti-apoptosis [GO:0006916]; chromatin modification [GO:0016568]; histone deacetylation [GO:0016575]; regulation of transcription, DNA-dependent [GO:0006355]; transcription [GO:0006350]
hypoxia-inducible factor 1, alpha subunit (basic helix-loop-helix transcription factor)	histone acetyltransferase binding [GO:0035035]; protein binding [GO:0005515]; protein heterodimerization activity [GO:0046982]; RNA polymerase II transcription factor activity, enhancer binding [GO:0003705]; signal transducer activity [GO:0004871]	HIF1A	oxygen homeostasis [GO:0032364]; positive regulation of transcription [GO:0045941]; positive regulation of transcription from RNA polymerase II promoter [GO:0045944]; regulation of transcription, DNA-dependent [GO:0006355]; regulation of transforming growth factor-beta2 production [GO:0032909]; response to hypoxia [GO:0001666]; signal transduction [GO:0007165]
hepatocyte nuclear factor 4, alpha	metal ion binding [GO:0046872]; protein binding [GO:0005515]; RNA polymerase II transcription factor activity [GO:0003702]; sequence-specific DNA binding [GO:0043565]; steroid binding [GO:0005496]; steroid hormone receptor activity [GO:0003707]; transcription factor activity [GO:0003700]; tRNA-pseudouridine synthase activity [GO:0016439]; zinc ion binding [GO:0008270]	HNF4A	blood coagulation [GO:0007596]; lipid metabolic process [GO:0006629]; positive regulation of transcription from RNA polymerase II promoter [GO:0045944]; transcription [GO:0006350]
heat shock protein 90kDa alpha (cytosolic), class A member 1	ATP binding [GO:0005524]; molecular_function [GO:0003674]; nitric-oxide synthase regulator activity [GO:0030235]; nucleotide binding [GO:0000166]; protein homodimerization activity [GO:0042803]; TPR domain binding [GO:0030911]; unfolded protein binding [GO:0051082]	HSP90AA1	biological_process [GO:0008150]; mitochondrial transport [GO:0006839]; positive regulation of nitric oxide biosynthetic process [GO:0045429]; protein folding [GO:0006457]; protein refolding [GO:0042026]; response to unfolded protein [GO:0006986]; signal transduction [GO:0007165]
mitogen-activated protein kinase 8	ATP binding [GO:0005524]; JUN kinase activity [GO:0004705]; MAP kinase activity [GO:0004707]; nucleotide binding [GO:0000166]; protein binding [GO:0005515]; protein serine/threonine kinase activity [GO:0004674]; transferase activity [GO:0016740]	MAPK8	cell motility [GO:0006928]; JUN phosphorylation [GO:0007258]; negative regulation of apoptosis [GO:0043066]; protein amino acid phosphorylation [GO:0006468]; response to stress [GO:0006950]; response to UV [GO:0009411]; signal transduction [GO:0007165]
mediator complex subunit 1	DNA binding [GO:0003677]; ligand-dependent nuclear receptor transcription coactivator activity [GO:0030374]; protein binding [GO:0005515]; receptor activity [GO:0004872]; RNA polymerase II transcription mediator activity [GO:0016455]; thyroid hormone receptor binding [GO:0046966]; vitamin D receptor binding [GO:0042809]	MED1	androgen receptor signaling pathway [GO:0030521]; fat cell differentiation [GO:0045444]; positive regulation of transcription from RNA polymerase II promoter [GO:0045944]; regulation of transcription, DNA-dependent [GO:0006355]; transcription [GO:0006350]; transcription initiation from RNA polymerase II promoter [GO:0006367]
menage a trois homolog 1, cyclin H assembly factor (Xenopus laevis)	metal ion binding [GO:0046872]; protein N-terminus binding [GO:0047485]; zinc ion binding [GO:0008270]	MNAT1	cell cycle [GO:0007049]; cell proliferation [GO:0008283]; DNA repair [GO:0006281]; positive regulation of transcription from RNA polymerase II promoter [GO:0045944]; protein complex assembly [GO:0006461]; regulation of cyclin-dependent protein kinase activity [GO:0000079]; transcription [GO:0006350]
mucin 1, cell surface associated	actin binding [GO:0003779]; hormone activity [GO:0005179]	MUC1	null
v-myc myelocytomatosis viral oncogene homolog (avian)	DNA binding [GO:0003677]; protein binding [GO:0005515]; transcription factor activity [GO:0003700]	MYC	cell cycle arrest [GO:0007050]; cell proliferation [GO:0008283]; cellular iron ion homeostasis [GO:0006879]; positive regulation of cell proliferation [GO:0008284]; regulation of transcription from RNA polymerase II promoter [GO:0006357]; regulation of transcription, DNA-dependent [GO:0006355]
nucleolin	DNA binding [GO:0003677]; nucleic acid binding [GO:0003676]; nucleotide binding [GO:0000166]; protein C-terminus binding [GO:0008022]; RNA binding [GO:0003723]	NCL	angiogenesis [GO:0001525]
nuclear factor of kappa light polypeptide gene enhancer in B-cells inhibitor, alpha	identical protein binding [GO:0042802]; NF-kappaB binding [GO:0051059]; nuclear localization sequence binding [GO:0008139]; ubiquitin protein ligase binding [GO:0031625]	NFKBIA	apoptosis [GO:0006915]; cytoplasmic sequestering of NF-kappaB [GO:0007253]; lipopolysaccharide-mediated signaling pathway [GO:0031663]; negative regulation of DNA binding [GO:0043392]; negative regulation of myeloid cell differentiation [GO:0045638]; negative regulation of Notch signaling pathway [GO:0045746]; protein import into nucleus, translocation [GO:0000060]; regulation of cell proliferati…
poly (ADP-ribose) polymerase family, member 1	DNA binding [GO:0003677]; identical protein binding [GO:0042802]; metal ion binding [GO:0046872]; NAD binding [GO:0051287]; NAD+ ADP-ribosyltransferase activity [GO:0003950]; protein N-terminus binding [GO:0047485]; transferase activity, transferring glycosyl groups [GO:0016757]; zinc ion binding [GO:0008270]	PARP1	DNA repair [GO:0006281]; protein amino acid ADP-ribosylation [GO:0006471]; transcription from RNA polymerase II promoter [GO:0006366]
p300/CBP-associated factor	H3/H4 histone acetyltransferase activity [GO:0004406]; histone deacetylase binding [GO:0042826]; N-acetyltransferase activity [GO:0008080]; transcription coactivator activity [GO:0003713]; transferase activity [GO:0016740]	PCAF	cell cycle [GO:0007049]; cell cycle arrest [GO:0007050]; chromatin remodeling [GO:0006338]; histone acetylation [GO:0016573]; metabolic process [GO:0008152]; N-terminal peptidyl-lysine acetylation [GO:0018076]; negative regulation of cell proliferation [GO:0008285]; positive regulation of transcription [GO:0045941]; regulation of transcription, DNA-dependent [GO:0006355]; transcription [GO:000635…
proliferating cell nuclear antigen	DNA binding [GO:0003677]; DNA polymerase processivity factor activity [GO:0030337]; MutLalpha complex binding [GO:0032405]; protein binding [GO:0005515]	PCNA	base-excision repair, gap-filling [GO:0006287]; cell proliferation [GO:0008283]; DNA repair [GO:0006281]; DNA replication [GO:0006260]; intracellular protein transport [GO:0006886]; phosphoinositide-mediated signaling [GO:0048015]; regulation of DNA replication [GO:0006275]
prohibitin	protein binding [GO:0005515]; transcription activator activity [GO:0016563]; transcription repressor activity [GO:0016564]	PHB	DNA replication [GO:0006260]; histone deacetylation [GO:0016575]; negative regulation of cell proliferation [GO:0008285]; negative regulation of transcription [GO:0016481]; regulation of apoptosis [GO:0042981]; signal transduction [GO:0007165]
plasminogen	calcium ion binding [GO:0005509]; peptidase activity [GO:0008233]; plasmin activity [GO:0004283]; protein binding [GO:0005515]	PLG	blood coagulation [GO:0007596]; fibrinolysis [GO:0042730]; induction of apoptosis [GO:0006917]; negative regulation of angiogenesis [GO:0016525]; negative regulation of blood vessel endothelial cell migration [GO:0043537]; negative regulation of cell proliferation [GO:0008285]; proteolysis [GO:0006508]; tissue remodeling [GO:0048771]
protein phosphatase 1B (formerly 2C), magnesium-dependent, beta isoform	hydrolase activity [GO:0016787]; magnesium ion binding [GO:0000287]; manganese ion binding [GO:0030145]; phosphoprotein phosphatase activity [GO:0004721]; protein binding [GO:0005515]; protein phosphatase type 2C activity [GO:0015071]	PPM1B	protein amino acid dephosphorylation [GO:0006470]
protein kinase C, alpha	ATP binding [GO:0005524]; calcium ion binding [GO:0005509]; calcium-dependent protein kinase C activity [GO:0004698]; diacylglycerol binding [GO:0019992]; metal ion binding [GO:0046872]; nucleotide binding [GO:0000166]; protein binding [GO:0005515]; transferase activity [GO:0016740]; zinc ion binding [GO:0008270]	PRKCA	cell surface receptor linked signal transduction [GO:0007166]; cellular calcium ion homeostasis [GO:0006874]; inactivation of MAPK activity [GO:0000188]; induction of apoptosis by extracellular signals [GO:0008624]; induction of apoptosis by intracellular signals [GO:0008629]; induction of positive chemotaxis [GO:0050930]; intracellular signaling cascade [GO:0007242]; negative regulation of gluco…
retinoblastoma 1 (including osteosarcoma)	androgen receptor binding [GO:0050681]; kinase binding [GO:0019900]; molecular_function [GO:0003674]; transcription coactivator activity [GO:0003713]; transcription factor activity [GO:0003700]; transcription factor binding [GO:0008134]; transcription repressor activity [GO:0016564]	RB1	androgen receptor signaling pathway [GO:0030521]; cell cycle [GO:0007049]; cell cycle arrest [GO:0007050]; cell cycle checkpoint [GO:0000075]; cell division [GO:0051301]; chromatin modification [GO:0016568]; enucleate erythrocyte differentiation [GO:0043353]; G1 phase [GO:0051318]; G1/S transition of mitotic cell cycle [GO:0000082]; M phase [GO:0000279]; negative regulation of cell growth [GO:003…
programmed cell death 6	calcium ion binding [GO:0005509]; calcium-dependent protein binding [GO:0048306]	PDCD6	apoptosis [GO:0006915]; induction of apoptosis by extracellular signals [GO:0008624]; response to calcium ion [GO:0051592]
S100 calcium binding protein A10	calcium ion binding [GO:0005509]; receptor binding [GO:0005102]	S100A10	signal transduction [GO:0007165]
S100 calcium binding protein A11	calcium ion binding [GO:0005509]; calcium-dependent protein binding [GO:0048306]; protein homodimerization activity [GO:0042803]; S100 beta binding [GO:0048154]	S100A11	negative regulation of cell proliferation [GO:0008285]; negative regulation of DNA replication [GO:0008156]; signal transduction [GO:0007165]
S100 calcium binding protein A13	calcium ion binding [GO:0005509]	S100A13	cell differentiation [GO:0030154]
S100 calcium binding protein A4	calcium ion binding [GO:0005509]; protein binding [GO:0005515]	S100A4	epithelial to mesenchymal transition [GO:0001837]
S100 calcium binding protein A6	calcium ion binding [GO:0005509]; calcium-dependent protein binding [GO:0048306]; growth factor activity [GO:0008083]; protein homodimerization activity [GO:0042803]; S100 beta binding [GO:0048154]; zinc ion binding [GO:0008270]	S100A6	axonogenesis [GO:0007409]; cell cycle [GO:0007049]; cell proliferation [GO:0008283]; cell-cell signaling [GO:0007267]; positive regulation of fibroblast proliferation [GO:0048146]; signal transduction [GO:0007165]
S100 calcium binding protein B	calcium ion binding [GO:0005509]; calcium-dependent protein binding [GO:0048306]; protein homodimerization activity [GO:0042803]; S100 beta binding [GO:0048154]; tau protein binding [GO:0048156]; zinc ion binding [GO:0008270]	S100B	axonogenesis [GO:0007409]; cell proliferation [GO:0008283]; central nervous system development [GO:0007417]; learning and/or memory [GO:0007611]
SWI/SNF related, matrix associated, actin dependent regulator of chromatin, subfamily a, member 4	ATP binding [GO:0005524]; chromatin binding [GO:0003682]; DNA binding [GO:0003677]; helicase activity [GO:0004386]; hydrolase activity [GO:0016787]; identical protein binding [GO:0042802]; nucleotide binding [GO:0000166]; protein N-terminus binding [GO:0047485]; transcription coactivator activity [GO:0003713]; transcription factor activity [GO:0003700]; transcription factor binding [GO:0008134]	SMARCA4	blastocyst growth [GO:0001832]; blastocyst hatching [GO:0001835]; forebrain development [GO:0030900]; glial cell fate determination [GO:0007403]; hindbrain development [GO:0030902]; methylation-dependent chromatin silencing [GO:0006346]; negative regulation of transcription from RNA polymerase II promoter [GO:0000122]; transcription [GO:0006350]
Sp1 transcription factor	double-stranded DNA binding [GO:0003690]; metal ion binding [GO:0046872]; protein C-terminus binding [GO:0008022]; protein homodimerization activity [GO:0042803]; RNA polymerase II transcription factor activity [GO:0003702]; sequence-specific DNA binding [GO:0043565]; transcription activator activity [GO:0016563]; transcription factor activity [GO:0003700]; zinc ion binding [GO:0008270]	SP1	positive regulation of global transcription from RNA polymerase II promoter [GO:0045817]; positive regulation of transcription, DNA-dependent [GO:0045893]; regulation of transcription from RNA polymerase II promoter [GO:0006357]; transcription [GO:0006350]
Sp3 transcription factor	DNA binding [GO:0003677]; metal ion binding [GO:0046872]; protein binding [GO:0005515]; transcription activator activity [GO:0016563]; transcription repressor activity [GO:0016564]; zinc ion binding [GO:0008270]	SP3	regulation of transcription, DNA-dependent [GO:0006355]; transcription [GO:0006350]
sorcin	calcium channel regulator activity [GO:0005246]; calcium ion binding [GO:0005509]; receptor binding [GO:0005102]	SRI	heart development [GO:0007507]; intracellular sequestering of iron ion [GO:0006880]; muscle development [GO:0007517]; regulation of action potential [GO:0001508]; regulation of heart contraction [GO:0008016]; regulation of striated muscle contraction [GO:0006942]; signal transduction [GO:0007165]; transport [GO:0006810]
v-src sarcoma (Schmidt-Ruppin A-2) viral oncogene homolog (avian)	ATP binding [GO:0005524]; non-membrane spanning protein tyrosine kinase activity [GO:0004715]; nucleotide binding [GO:0000166]; protein binding [GO:0005515]; SH2 domain binding [GO:0042169]; SH3/SH2 adaptor activity [GO:0005070]; transferase activity [GO:0016740]	SRC	protein amino acid phosphorylation [GO:0006468]; protein kinase cascade [GO:0007243]; signal complex assembly [GO:0007172]; signal transduction [GO:0007165]
transcription factor Dp-1	protein binding [GO:0005515]; transcription coactivator activity [GO:0003713]; transcription factor activity [GO:0003700]	TFDP1	apoptosis [GO:0006915]; cell cycle [GO:0007049]; cell proliferation [GO:0008283]; epidermis development [GO:0008544]; positive regulation of transcription, DNA-dependent [GO:0045893]; regulation of transcription from RNA polymerase II promoter [GO:0006357]; regulation of transcription, DNA-dependent [GO:0006355]; S phase of mitotic cell cycle [GO:0000084]; transcription [GO:0006350]
thymidine kinase 1, soluble	ATP binding [GO:0005524]; kinase activity [GO:0016301]; nucleotide binding [GO:0000166]; thymidine kinase activity [GO:0004797]; transferase activity [GO:0016740]	TK1	DNA replication [GO:0006260]; nucleobase, nucleoside, nucleotide and nucleic acid metabolic process [GO:0006139]
tumor protein p53	ATP binding [GO:0005524]; chromatin binding [GO:0003682]; copper ion binding [GO:0005507]; DNA strand annealing activity [GO:0000739]; enzyme binding [GO:0019899]; metal ion binding [GO:0046872]; nuclease activity [GO:0004518]; protein binding [GO:0005515]; protein heterodimerization activity [GO:0046982]; protein N-terminus binding [GO:0047485]; transcription factor activity [GO:0003700]; zinc i…	TP53	apoptosis [GO:0006915]; base-excision repair [GO:0006284]; caspase activation via cytochrome c [GO:0008635]; cell aging [GO:0007569]; cell cycle [GO:0007049]; cell cycle arrest [GO:0007050]; cell differentiation [GO:0030154]; cell proliferation [GO:0008283]; cellular response to glucose starvation [GO:0042149]; DNA damage response, signal transduction by p53 class mediator resulting in induction …
tumor protein p63	identical protein binding [GO:0042802]; metal ion binding [GO:0046872]; transcription activator activity [GO:0016563]; transcription factor activity [GO:0003700]; transcription repressor activity [GO:0016564]; zinc ion binding [GO:0008270]	TP63	apoptosis [GO:0006915]; induction of apoptosis [GO:0006917]; multicellular organismal development [GO:0007275]; negative regulation of cell growth [GO:0030308]; negative regulation of transcription, DNA-dependent [GO:0045892]; Notch signaling pathway [GO:0007219]; positive regulation of Notch signaling pathway [GO:0045747]; positive regulation of transcription, DNA-dependent [GO:0045893]; protein…
tumor protein p73	metal ion binding [GO:0046872]; protein binding [GO:0005515]; transcription factor activity [GO:0003700]; zinc ion binding [GO:0008270]	TP73	apoptosis [GO:0006915]; cell cycle [GO:0007049]; DNA damage response, signal transduction resulting in induction of apoptosis [GO:0008630]; mismatch repair [GO:0006298]; negative regulation of cell cycle [GO:0045786]; negative regulation of cell growth [GO:0030308]; positive regulation of transcription, DNA-dependent [GO:0045893]; response to tumor cell [GO:0002347]
transient receptor potential cation channel, subfamily V, member 5	calcium channel activity [GO:0005262]; calcium ion binding [GO:0005509]; ion channel activity [GO:0005216]; protein binding [GO:0005515]	TRPV5	calcium ion transport [GO:0006816]; ion transport [GO:0006811]; protein tetramerization [GO:0051262]
transient receptor potential cation channel, subfamily V, member 6	calcium channel activity [GO:0005262]; calcium ion binding [GO:0005509]; calmodulin binding [GO:0005516]; DNA binding [GO:0003677]; ion channel activity [GO:0005216]; receptor activity [GO:0004872]	TRPV6	calcium ion transport [GO:0006816]; ion transport [GO:0006811]; regulation of calcium ion-dependent exocytosis [GO:0017158]
tumor susceptibility gene 101	DNA binding [GO:0003677]; protein binding [GO:0005515]; small conjugating protein ligase activity [GO:0019787]; transcription corepressor activity [GO:0003714]; ubiquitin binding [GO:0043130]	TSG101	protein transport [GO:0015031]; regulation of cell growth [GO:0001558]; regulation of protein metabolic process [GO:0051246]; ubiquitin cycle [GO:0006512]; ubiquitin-dependent protein catabolic process via the multivesicular body pathway [GO:0043162]
ubiquitin B	protein binding [GO:0005515]; transcription regulator activity [GO:0030528]	UBB	axon guidance [GO:0007411]; cell cycle [GO:0007049]; ER-associated protein catabolic process [GO:0030433]; long-term strengthening of neuromuscular junction [GO:0042062]; positive regulation of transcription [GO:0045941]; protein modification process [GO:0006464]; protein ubiquitination [GO:0016567]; regulation of synaptic plasticity [GO:0048167]
vinculin	actin binding [GO:0003779]; alpha-catenin binding [GO:0045294]; oxidoreductase activity [GO:0016491]; structural molecule activity [GO:0005198]	VCL	apical junction assembly [GO:0043297]; cell adhesion [GO:0007155]; cell motility [GO:0006928]; lamellipodium biogenesis [GO:0030032]; negative regulation of cell migration [GO:0030336]
X-ray repair complementing defective repair in Chinese hamster cells 6 (Ku autoantigen, 70kDa)	ATP-dependent DNA helicase activity [GO:0004003]; DNA binding [GO:0003677]; double-stranded DNA binding [GO:0003690]; protein binding [GO:0005515]	XRCC6	DNA ligation [GO:0006266]; DNA recombination [GO:0006310]; DNA repair [GO:0006281]; double-strand break repair via nonhomologous end joining [GO:0006303]; positive regulation of transcription, DNA-dependent [GO:0045893]
TAF1 RNA polymerase II, TATA box binding protein (TBP)-associated factor, 250kDa	ATP binding [GO:0005524]; DNA binding [GO:0003677]; histone acetyltransferase activity [GO:0004402]; kinase activity [GO:0016301]; nucleotide binding [GO:0000166]; protein binding [GO:0005515]; protein serine/threonine kinase activity [GO:0004674]; transferase activity [GO:0016740]	TAF1	cell cycle [GO:0007049]; G1 phase of mitotic cell cycle [GO:0000080]; protein amino acid autophosphorylation [GO:0046777]; regulation of transcription, DNA-dependent [GO:0006355]; transcription [GO:0006350]; transcription initiation [GO:0006352]
Note: S2 Table presents the predicted p21 and p53 protein interactions:
Highlighted in yellow are the direct common interactions between p21 and p53.
Highlighted in green are the genes interacting directly with p53 but not p21.
Highlighted in red is the gene interacting directly with p21 but not with p53.
Highlighed in white are the genes that are not directly interacting with either p53 or p21
Note: The Table presents the predicted p21 and p53 protein interactions.
